# Supplementary material for: Hierarchical Emulsion-Templated Monoliths (polyHIPEs) as Scaffolds for Covalent Immobilization of P. acidilactici
Source: Polymers (Basel). 2023 Apr 13;15(8):1862. doi: 10.3390/polym15081862 (PMC10145616; doi:10.3390/polym15081862)
Supplement: Supplementary file 1 [file polymers-15-01862-s001.zip]

Archive with 1 entries (1 files):
- polymers-2303324-supplementary.pdf
